# Supplementary material for: Carbonic Anhydrase III Has Potential as a Biomarker for Experimental Colitis and Functions as an Immune Regulator by Inhibiting Inflammatory Cytokine Secretion
Source: Biology (Basel). 2022 Mar 23;11(4):494. doi: 10.3390/biology11040494 (PMC9029778; doi:10.3390/biology11040494)
Supplement: Supplementary file 1 [file biology-11-00494-s001.zip]

Archive with 1 entries (1 files):
- biology-1576706-supplementary.pdf
